# Supplementary material for: Expression of Insl3 Protein in Adult Danio rerio
Source: Int J Mol Sci. 2024 May 16;25(10):5419. doi: 10.3390/ijms25105419 (PMC11122137; doi:10.3390/ijms25105419)
Supplement: Supplementary file 1 [file ijms-25-05419-s001.zip]

Archive with 1 entries (1 files):
- ijms-2972691-supplementary.pdf
